# Supplementary material for: The Human Myelin Proteome and Sub-Metalloproteome Interaction Map: Relevance to Myelin-Related Neurological Diseases
Source: Brain Sci. 2022 Mar 24;12(4):434. doi: 10.3390/brainsci12040434 (PMC9029312; doi:10.3390/brainsci12040434)
Supplement: Supplementary file 1 [file brainsci-12-00434-s001.zip]

Archive with 3 entries (3 files):
- Contents of Supplementary material.pdf
- Table S1_PPI_network.xlsx
- Table S2_Proteomes.xlsx
